# Supplementary material for: Periodontal status during pregnancy and postpartum
Source: PLoS One. 2017 May 19;12(5):e0178234. doi: 10.1371/journal.pone.0178234 (PMC5438174; doi:10.1371/journal.pone.0178234)
Supplement: S1 File — *All baseline atypical values were near clinical normal values without clinical significance (XLSX) [file pone.0178234.s001.xlsx]

## Sheet: Hoja1
		Age	Height (cm.)	Baseline Weight(Kg.)	weeks of gestation
	mean	29.32	159.11	64127	39.11
Poblation general values	max	40	169	106.0	42
	min	18	149	39.5	34
	S.D.	0.45	0.46	0.993	0.19
		baseline	21-23 weeks	34-36 weeks	3-6 weeks after delivery
	mean	0.42	0.426	0.456	0.448
% Plaque Index	max	0.456	0.454	0.482	0.473
	min	0.385	0.398	0.429	0.422
	S.D.	0.18	0.14	0.13	0.13
		baseline	21-23 weeks	34-36 weeks	3-6 weeks after delivery
	mean	0.567	0.663	0.781	0.593
% Gingival Index	max	0.605	0.697	0.816	0.634
	min	0.528	0.629	0.745	0.551
	S.D.	0.20	0.17	0.18	0.21
		baseline	21-23 weeks	34-36 weeks	3-6 weeks after delivery
	mean	2515	2631	2813	2547
Meaning Probing depth	max	2616	2738	2923	2645
	min	2414	2525	2703	2450
	S.D.	0.05	0.053	0.055	0.049
		baseline	21-23 weeks	34-36 weeks	3-6 weeks after delivery
	mean	0.176	0.239	0.311	0.212
% sites Probing depth>3mm.	max	0.209	0.272	0.344	0.246
	min	0.143	0.206	0.278	0.178
	S.D.	0.16	0.17	0.17	0.17
		baseline	21-23 weeks	34-36 weeks	3-6 weeks after delivery
glycemic levels during gestation	Normal	100% (n=96)	93.4% (n=85)	100% (n=89)	100% (n=89)
	Atypical	0%( n=0)	6.6% (n=6)	0% (n=0)	0% (n=0)
Blood count		baseline	21-23 weeks	34-36 weeks
Hemoglobin	Normal	100%(n=96)	63.7% (n=58)	88.8% (n=79)
	Atypical	0% (n=0)	36.3% (n=33)	11,2% (n=10)
Hematocrit	Normal	65.3% (n=62)	48.4% (n=44)	80.9% (n=72)
	Atypical	34.7% (n=33)*	51,6% (n=47)	19.1% (n=17)
MCV	Normal	93.8% (n=90)	97.8% (n=89)	100% (n=89)
	Atypical	6.3% (n=6)*	2.2% (n=2)	0% (n=0)
Urine		baseline	21-23 weeks	34-36 weeks
Biochemistry	Normal	100% (n=96)	100% (n=91)	100% (n=89)
	Atypical	0% (n=0)	0% (n=0)	0% (n=0)
Urine cultive	Normal	100% (n=96)	90.11% (n=82)	98.9% (n=88)
	Atypical	0% (n=0)	9.89% (n=9)	1.1% (n=1)
*All baseline atypical values were near clinical normal values without clinical significance
